# Supplementary material for: Effects of phytase inclusion in diets containing rice protein concentrate (RPC) on the nutrient digestibility, growth and chemical characteristics of rohu (Labeo rohita)
Source: PLoS One. 2024 May 24;19(5):e0302859. doi: 10.1371/journal.pone.0302859 (PMC11125473; doi:10.1371/journal.pone.0302859)
Supplement: S1 Raw data — https://figshare.com/s/63b4fea61c3438a187c3, (doi: 10.6084/m9.figshare.25688556). (XLSX) [file pone.0302859.s001.xlsx]

## Sheet: growth
				treatments	initial weight	final weight	AWG	WG%	FI	FCR	SGR	PER	SR	protein intake	HSI	VSI	phytate P
				FM0R1	9.4	47.23	37.83	402.447	40.68	1.07534	1.79369	3.0998	100	12.204	3.15477	7.62227
				FM0R2	9.42	48.45	39.03	414.331	41.43	1.06149	1.81966	3.14024	100	12.429	2.93086	7.32714
				FM0R3	9.44	49.98	40.54	429.449	39.89	0.983966	1.85185	3.38765	100	11.967	2.78111	7.06283
				RPC0R1	9.42	39.23	29.81	316.454	41.5	1.39215	1.58512	2.39438	92	12.45	3.54321	7.62172	2.34
				RPC0R2	9.4	39.45	30.05	319.681	40.8	1.35774	1.59369	2.45507	100	12.24	2.45881	5.88086	2.37
				RPC0R3	9.43	39.98	30.55	323.966	40	1.30933	1.60498	2.54583	100	12	2.47624	6.47824	2.41
				RPC250R1	9.44	40.62	31.18	330.297	40.6	1.30212	1.62145	2.55993	100	12.18	3.42196	6.59774	2.45
				RPC250R2	9.46	40.98	31.52	333.192	39.99	1.26872	1.6289	2.62732	100	11.997	2.53782	6.24695	2.48
				RPC250R3	9.43	39.76	30.33	321.633	41.23	1.35938	1.59885	2.4521	100	12.369	2.54024	7.24346	2.42
				RPC500R1	9.4	43.75	34.35	365.426	41.9	1.2198	1.70865	2.7327	100	12.57	2.62857	7.13143	2.62
				RPC500R2	9.42	43.23	33.81	358.917	40.7	1.20379	1.693	2.76904	100	12.21	2.93777	6.89336	2.54
				RPC500R3	9.44	44.92	35.48	375.847	40.3	1.13585	1.73325	2.93466	100	12.09	3.09439	6.47818	2.53
				RPC1000R1	9.44	47.01	37.57	397.987	40.78	1.08544	1.78378	3.07095	100	12.234	3.04191	7.48777	2.74
				RPC1000R2	9.46	46.43	36.97	390.803	41.45	1.12118	1.76764	2.97306	100	12.435	2.79991	7.27978	2.67
				RPC1000R3	9.44	45.56	36.12	382.627	39.78	1.10133	1.74897	3.02665	100	11.934	2.89728	7.1115	2.7
				RPC2000R1	9.44	40.52	31.08	329.237	40.9	1.31596	1.61871	2.53301	100	12.27	3.23297	8.02073	2.64
				RPC2000R2	9.46	41.92	32.46	343.129	40.8	1.25693	1.6541	2.65196	100	12.24	2.67176	7.06107	2.73
				RPC2000R3	9.44	42.59	33.15	351.165	41.01	1.2371	1.67407	2.69446	96	12.303	2.7706	6.71519	2.69

## Sheet: proximate
	Nutrients in diet							whole body
treatments	Dry matter(%)	Crude protein(%)	Crude fat(%)	Ash (%)			treatments	Moisture (%)	Crude protein(%)	crude fat(%)	ASH (%)
FM0R1	90.23	30.13	10.97	4.18			FM0R1	74.67	17.34	3.15	5.17
FM0R2	90.3	30.08	10.87	4.39			FM0R2	74.54	17.43	2.88	4.98
FM0R3	90.38	30.16	10.85	4.46			FM0R3	75.13	16.56	2.98	4.86
RPC0R1	90.03	30.1	10.66	4.29			RPC0R1	74.98	16.34	2.49	4.58
RPC0R2	90.4	29.89	10.91	4.32			RPC0R2	74.77	16.88	2.54	4.78
RPC0R3	90.25	30.11	10.85	3.19			RPC0R3	74.67	16.54	2.82	4.69
RPC250R1	90.34	29.99	10.94	3.14			RPC250R1	74.89	16.65	2.88	4.63
RPC250R2	90.42	30.01	10.74	4.41			RPC250R2	74.72	16.88	2.37	4.92
RPC250R3	90.49	30.07	10.79	4.27			RPC250R3	74.34	16.61	2.51	4.44
RPC500R1	90.23	30.18	10.79	4.16			RPC500R1	74.12	16.68	2.98	5.19
RPC500R2	90.31	30.06	10.94	4.24			RPC500R2	74.43	17.01	2.49	4.99
RPC500R3	90.39	30.19	10.71	4.3			RPC500R3	74.39	17.1	2.76	4.93
RPC1000R1	90.12	30.15	10.9	4.17			RPC1000R1	74.24	17.67	2.84	5.13
RPC1000R2	90.34	29.98	10.84	4.32			RPC1000R2	75.14	16.88	2.88	4.99
RPC1000R3	90.2	30.09	10.78	4.49			RPC1000R3	74.99	16.74	2.81	4.87
RPC2000R1	90.18	30.13	10.89	4.16			RPC2000R1	74.35	16.53	2.47	4.34
RPC2000R2	90.26	30.04	10.98	4.32			RPC2000R2	74.56	16.69	2.56	4.99
RPC2000R3	90.32	30.11	10.69	4.22			RPC2000R3	74.49	16.88	2.81	4.54

## Sheet: ADC
						ADC																									mineral absorption
					treatments	DM%	CP%	CF%	GE %																		treatments	Ca (%)	P(%)	Mg(%)	Cu(%)	Zn(%)	Mn(%)	Na %	K%
					FM0R1	80.8928	90.9686	91.8484	82.5273																		FM0R1	68.83	70.49	69.6	64.5	60.29	63.58	45.67	73.78
					FM0R2	80.4291	90.6598	91.2338	82.2374																		FM0R2	68.89	70.43	69.64	64.46	60.27	63.55	45.65	73.74
					FM0R3	81.2748	90.9706	92.2705	82.9863																		FM0R3	68.93	70.51	69.62	64.44	60.3	63.52	45.63	73.71
					RPC0R1	71.6334	79.14	77.089	70.0733																		RPC0R1	64.83	64.38	49.69	44.84	40.69	41.92	36.76	62.98
					RPC0R2	71.1923	78.6702	76.6792	69.4055																		RPC0R2	64.78	64.36	49.63	44.88	40.66	41.89	36.72	62.96
					RPC0R3	72.2894	79.6579	78.201	70.6858																		RPC0R3	64.89	64.32	49.66	44.86	40.7	41.87	36.79	63.01
					RPC250R1	74.8067	83.5522	81.8942	73.3717																		RPC250R1	66.39	66.79	51.89	48.94	43.51	45.61	38.45	66.67
					RPC250R2	74.2624	83.0437	81.3408	72.6782																		RPC250R2	66.49	66.75	51.83	48.97	43.57	45.62	38.49	66.62
					RPC250R3	75.3099	83.83	82.621	73.9223																		RPC250R3	66.45	66.73	51.85	48.91	43.54	45.65	38.43	66.6
					RPC500R1	76.577	87.702	86.9003	76.4941																		RPC500R1	66.51	68.39	62.78	51.89	45.81	49.72	41.67	69.78
					RPC500R2	76.1455	87.549	86.7104	76.0795																		RPC500R2	66.58	68.36	62.72	51.84	45.85	49.69	41.65	69.75
					RPC500R3	77.1069	87.8583	87.3303	76.9821																		RPC500R3	66.55	68.33	62.74	51.87	45.83	49.7	41.61	69.72
					RPC1000R1	79.2051	90.4643	91.7078	80.1708																		RPC1000R1	68.84	70.37	69.61	64.47	60.26	63.53	45.64	73.72
					RPC1000R2	78.7849	90.4321	89.8502	79.7946																		RPC1000R2	68.78	70.44	69.52	64.43	60.21	63.45	45.61	73.68
					RPC1000R3	79.5346	90.7304	90.472	80.6786																		RPC1000R3	68.76	70.38	69.54	64.44	60.17	63.44	45.59	73.66
					RPC2000R1	77.6835	87.4582	87.7269	78.2642																		RPC2000R1	68.76	70.36	69.52	64.43	60.27	63.52	45.59	73.66
					RPC2000R2	77.2642	87.2791	88.1008	77.6404																		RPC2000R2	68.69	70.34	69.46	64.46	60.24	63.49	45.54	73.62
					RPC2000R3	78.1951	87.5444	88.6288	78.7197																		RPC2000R3	68.72	70.3	69.42	64.49	60.21	63.47	45.55	73.59

## Sheet: Serum biochemistry
	treatments	ALP	ALT	AST
	FM0R1	85.9	25.19	12.98
	FM0R2	84.76	25.69	12.48
	FM0R3	85.24	25.89	12.29
	RPC0R1	91.03	28.89	15.87
	RPC0R2	90.99	28.49	15.43
	RPC0R3	90.56	28.18	15.97
	RPC250R1	88.98	28.01	14.27
	RPC250R2	89.87	27.89	13.87
	RPC250R3	89.01	27.68	13.93
	RPC500R1	87.82	27.27	14.14
	RPC500R2	87.09	27.58	13.82
	RPC500R3	88.06	26.98	13.99
	RPC1000R1	86.12	25.98	12.93
	RPC1000R2	86.84	25.41	12.47
	RPC1000R3	85.79	25.12	12.25
	RPC2000R1	86.12	25.78	13.14
	RPC2000R2	85.28	26.49	12.43
	RPC2000R3	84.98	25.99	12.52

## Sheet: digestive enzymes
		treatments	Lipase U/mg protein	protease	amylase
		FM0R1	1	0.94	2.76
		FM0R2	0.98	0.99	2.72
		FM0R3	0.96	0.95	2.75
		RPC0R1	0.42	0.56	2.08
		RPC0R2	0.44	0.58	2.09
		RPC0R3	0.46	0.54	2.06
		RPC250R1	0.56	0.64	2.12
		RPC250R2	0.54	0.69	2.15
		RPC250R3	0.59	0.66	2.17
		RPC500R1	0.69	0.78	2.29
		RPC500R2	0.67	0.74	2.32
		RPC500R3	0.7	0.78	2.34
		RPC1000R1	0.98	0.89	2.68
		RPC1000R2	0.99	0.88	2.73
		RPC1000R3	0.96	0.84	2.7
		RPC2000R1	0.97	0.82	2.65
		RPC2000R2	0.94	0.83	2.71
		RPC2000R3	0.92	0.81	2.64

## Sheet: minerals (bones)
		treatments	Ca (mg/g)	P (mg/g)	Mg (mg/g)	Zn (ug/g)	Cu (ug/g)	Mn (ug/g)	Na(mg/g)	K
		FM0R1	89.44	64.85	1.89	152.28	8.43	48.04	7.67	9.89
		FM0R2	89.49	64.89	1.94	152.19	8.47	48	7.63	9.84
		FM0R3	89.42	64.91	1.92	152.24	8.49	47.99	7.65	9.86
		RPC0R1	73.86	47.11	1.54	139.09	4.02	38.78	3.86	6.92
		RPC0R2	73.82	47.18	1.52	139.14	3.99	38.73	3.84	6.94
		RPC0R3	73.89	47.09	1.57	139.11	4.05	38.76	3.89	6.98
		RPC250R1	79.96	55.54	1.66	145.49	4.67	40.38	4.4	8.75
		RPC250R2	79.97	55.58	1.63	145.52	4.62	40.45	4.49	8.73
		RPC250R3	79.92	55.52	1.61	145.45	4.6	40.4	4.45	8.84
		RPC500R1	83.14	59.15	1.67	148.56	5.89	42.69	5.72	8.86
		RPC500R2	83.2	59.23	1.71	148.52	5.91	42.73	5.75	8.82
		RPC500R3	83.19	59.19	1.69	148.5	5.83	42.66	5.78	8.89
		RPC1000R1	89.4	64.8	1.88	152.12	8.44	47.99	7.64	9.85
		RPC1000R2	89.43	64.86	1.9	152.14	8.39	47.95	7.59	9.79
		RPC1000R3	89.36	64.79	1.85	152.19	8.33	47.9	7.57	9.77
		RPC2000R1	86.9	64.75	1.86	150.28	6.89	44.89	6.89	9.78
		RPC2000R2	86.88	64.71	1.78	150.25	6.83	44.92	6.83	9.73
		RPC2000R3	86.84	64.79	1.8	150.23	6.85	44.94	6.85	9.76

## Sheet: minerals (wb)
treatments	Ca (mg/g)	P (mg/g)	Mg (mg/g)	Zn (ug/g)	Cu (ug/g)	Mn (ug/g)	Na (mg/g)	K(mg/g)
FM0R1	14.88	14.85	1.89	83.62	7.58	37.69	4.43	8.17
FM0R2	14.85	14.89	1.86	83.56	7.61	37.62	4.49	8.24
FM0R3	14.82	14.91	1.9	83.53	7.52	37.66	4.52	8.28
RPC0R1	13.27	12.11	0.45	74.3	5.22	24.99	3.01	6.76
RPC0R2	13.29	12.18	0.49	74.34	5.31	24.93	3.08	6.73
RPC0R3	13.24	12.09	0.46	74.27	5.26	24.96	2.99	6.7
RPC250R1	13.41	13.26	0.89	79.89	5.89	29.99	3.52	7.32
RPC250R2	13.49	13.28	0.84	79.93	5.94	29.9	3.5	7.29
RPC250R3	13.42	13.32	0.9	79.99	5.99	29.96	3.58	7.26
RPC500R1	13.97	13.75	1.28	81.22	6.22	35.82	3.76	7.67
RPC500R2	13.94	13.73	1.25	81.28	6.29	35.78	3.79	7.64
RPC500R3	13.99	13.71	1.23	81.3	6.19	35.73	3.72	7.6
RPC1000R1	14.79	14.86	1.87	83.53	7.53	37.63	4.44	8.22
RPC1000R2	14.83	14.84	1.8	83.5	7.49	37.59	4.4	8.19
RPC1000R3	14.86	14.87	1.83	83.48	7.47	37.6	4.38	8.16
RPC2000R1	14.84	14.82	1.82	82.19	6.65	34.83	4.38	8.17
RPC2000R2	14.82	14.84	1.78	82.24	6.68	34.86	4.44	8.14
RPC2000R3	14.86	14.8	1.75	82.13	6.78	34.9	4.37	8.1
